# Supplementary material for: Design of a Multi-Epitope Vaccine against Tuberculosis from Mycobacterium tuberculosis PE_PGRS49 and PE_PGRS56 Proteins by Reverse Vaccinology
Source: Microorganisms. 2023 Jun 24;11(7):1647. doi: 10.3390/microorganisms11071647 (PMC10385543; doi:10.3390/microorganisms11071647)
Supplement: Supplementary file 1 [file microorganisms-11-01647-s001.zip]

Archive with 1 entries (1 files):
- microorganisms-2413547-supplementary.pdf
